# Supplementary material for: Direct Electrophoretic Deposition and Characterization of Thin-Film Membranes Based on Doped BaCeO3 and CeO2 for Anode-Supported Solid Oxide Fuel Cells
Source: Membranes (Basel). 2022 Jun 30;12(7):682. doi: 10.3390/membranes12070682 (PMC9316799; doi:10.3390/membranes12070682)
Supplement: Supplementary file 1 [file membranes-12-00682-s001.zip]

Archive with 1 entries (1 files):
- membranes-1784521-supplementary.pdf
